# Supplementary material for: Spider Webs, Soil or Leaf Swabs to Detect Environmental DNA From Terrestrial Vertebrates: What Is the Best Substrate?
Source: Mol Ecol Resour. 2025 Sep 4;25(8):e70037. doi: 10.1111/1755-0998.70037 (PMC12550491; doi:10.1111/1755-0998.70037)
Supplement: Supplementary file 4 — Table S1: Marker integration correspondence table Vertebrate taxa detected by each marker (12S‐V5 and 16Smam) and the consensus taxonomic assignments retained after marker integration. Consensus taxa were selected based on taxonomic resolution, ASV abundance tables, and consistency between markers. [file MEN-25-e70037-s001.xlsx]

## Sheet: Table
12Sv5 - ASVs	16Smam - ASVs	Consensus taxa
Homo_sapiens	Homo_sapiens	Homo_sapiens
Sardina_pilchardus	Sardina_pilchardus	Sardina_pilchardus
Arvicola_amphibius	Arvicola_amphibius	Arvicola_amphibius
Microtus_arvalis	Microtus_arvalis	Microtus_arvalis
Myodes_glareolus	Myodes_glareolus	Myodes_glareolus
Apodemus	Apodemus_sylvaticus	Apodemus_sylvaticus
Rattus_rattus	Rattus_rattus	Rattus_rattus
Myocastor_coypus	Myocastor_coypus	Myocastor_coypus
Sciurus_vulgaris	Sciurus_vulgaris	Sciurus_vulgaris
Crocidura_russula	Crocidura_russula	Crocidura_russula
Coendou	Coendou	Coendou
Lissotriton_helveticus	Lissotriton_helveticus	Lissotriton_helveticus
Accipiter_nisus	Accipiter_nisus	Accipiter_nisus
Buteo_buteo	Buteo_buteo	Buteo_buteo
Anatidae	Anatidae	Anatidae
Columbidae	Columba_livia	Columba
	Columba_palumbus
Numida_meleagris	Numida_meleagris	Numida_meleagris
Gallus_gallus	Gallus_gallus	Gallus_gallus
Phasianus_colchicus	Phasianus_colchicus	Phasianus_colchicus
Psophia_crepitans	Psophia_crepitans	Psophia_crepitans
Aegithalos caudatus	Aegithalos	Aegithalos caudatus
Troglodytes_troglodytes	Troglodytes_troglodytes	Troglodytes_troglodytes
Corvidae	Corvus	Corvidae
	Pica_pica
Garrulus_glandarius	Garrulus_glandarius	Garrulus_glandarius
Passeriformes_3	Passeriformes	Passeriformes_3
Parus_major	Parus_major	Parus_major
Phylloscopus	Phylloscopus_collybita	Phylloscopus_collybita
Erithacus_rubecula	Erithacus_rubecula	Erithacus_rubecula
Sturnus_vulgaris	Sturnus	Sturnus_vulgaris
Sylvia_atricapilla	Sylvia_atricapilla	Sylvia_atricapilla
Turdus_philomelos	Turdus_merula	Turdus
	Turdus_philomelos
Bos_taurus	Bos_taurus	Bos_taurus
Ovis_aries	Ovis_aries	Ovis_aries
Capra_hircus	Capra_hircus	Capra_hircus
Cervus_elaphus	Cervus_elaphus	Cervus_elaphus
Sus_scrofa	Sus_scrofa	Sus_scrofa
Canis_lupus	Canis_lupus	Canis_lupus
Vulpes_vulpes	Vulpes_vulpes	Vulpes_vulpes
Felis	Felis	Felis
Martes_martes	Martes_martes	Martes_martes
Meles_meles	Meles_meles	Meles_meles
Bufonidae	Bufo	Bufo
not_detected	Erinaceus_europaeus	Erinaceus_europaeus
not_detected	Talpa	Talpa
not_detected	Bubulcus_ibis	Bubulcus_ibis
not_detected	Pipistrellus_pipistrellus	Pipistrellus_pipistrellus
not_detected	Equus_caballus	Equus_caballus
not_detected	Cyanistes_caeruleus	Cyanistes_caeruleus
Capreolus_capreolus	not_detected	Capreolus_capreolus
Oryctolagus_cuniculus	not_detected	Oryctolagus_cuniculus
Myrmecophaga_tridactyla	not_detected	Myrmecophaga_tridactyla
Rana_dalmatina	not_detected	Rana_dalmatina
Milvus_migrans	not_detected	Milvus_migrans
Laridae	not_detected	Laridae
Cuculus_canorus	not_detected	Cuculus_canorus
Alectoris_rufa	not_detected	Alectoris_rufa
Meleagris_gallopavo	not_detected	Meleagris_gallopavo
Coturnix	not_detected	Coturnix
Gallinula_chloropus	not_detected	Gallinula_chloropus
Alaudidae	not_detected	Alaudidae
Certhia_brachydactyla	not_detected	Certhia_brachydactyla
Passeriformes_1	not_detected	Passeriformes_1
Passeridae	not_detected	Passeridae
Passeriformes_2	not_detected	Passeriformes_2
Regulus	not_detected	Regulus
Muscicapa_striata	not_detected	Muscicapa_striata
Prunella_modularis	not_detected	Prunella_modularis
Tyrannidae	not_detected	Tyrannidae
Ardea_cinerea	not_detected	Ardea_cinerea
Dendrocopos_major	not_detected	Dendrocopos_major
Picus_viridis	not_detected	Picus_viridis
Lacerta_bilineata	not_detected	Lacerta_bilineata
Podarcis_muralis	not_detected	Podarcis_muralis
Tarentola_mauritanica	not_detected	Tarentola_mauritanica
