# Supplementary material for: Spider Webs, Soil or Leaf Swabs to Detect Environmental DNA From Terrestrial Vertebrates: What Is the Best Substrate?
Source: Mol Ecol Resour. 2025 Sep 4;25(8):e70037. doi: 10.1111/1755-0998.70037 (PMC12550491; doi:10.1111/1755-0998.70037)
Supplement: Supplementary file 5 — Table S2: Sequence analyses summary Number of reads, samples, and ASVs retained at each step of the bioinformatic filtering and quality control pipeline. [file MEN-25-e70037-s005.xlsx]

## Sheet: Feuil1
		12Sv5			16Smam
Bioinformatic steps	Statistic reports	Leafs (n=40)	Soils (n=40)	Spider Web (n=40)	Leafs (n=40)	Soils (n=40)	Spider Web (n=40)	Comment
Before processing (merged reads)	Nb. of reads	529039	315712	616102	542561	539211	594167	Soil samples have a high level of non-targeted amplifications removed during fusion and denoising, resulting in a lower number of reads after processing.
Preprocess FROGS: denoising & dereplication	Nb. of reads	493495	173689	584886	541057	320816	591170
Clustering SWARM: ASV-like clustering	Nb. of reads (including controls & zoo)	1362943			1546043
	Nb. of ASVs (including controls & zoo)	2257			1184
Remove chimera using Vsearch	Nb. of reads (including controls & zoo)	1344520			1540061
	Nb. of ASVs (including controls & zoo)	1351			930
Cluster filter: abundance < 2 reads / presence < 2 PCR libraries	Nb. of reads (including controls & zoo)	1337116			1536472
	Nb. of ASVs (including controls & zoo)	464			273
Remove chimera using isBimeraDenovo	Nb. of reads (including controls & zoo)	1307966			1528798
	Nb. of ASVs (including controls & zoo)	191			108
Selection of valid taxonomic affiliations	Nb. of reads	480819	165319	553947	530238	311429	570983
	Nb. of reads from non-human vertebrates	45644	14621	258542	54676	27216	205755	Spider web samples show higher level of non-human vertebrate sequences
	Nb. of non-human vertebrate taxa	39	11	57	28	9	39	Spider web samples show higher diversity of taxa
	Nb. of non-human vertebrate occurences	107	13	219	74	17	127	Spider web samples show better detection of vertebrate occurrences
	Nb. of samples with non-human vertebrate occurrence	29	12	29	37	10	27	Leaf swab samples had a higher success of PCR amplifications due to the probable absence of inhibitors in the DNA extractions. For spiderwebs, sample faillures are linked to presence of large amount of debris in twelve webs, leading to probable presence of PCR inhibitors in the DNA extraction. This problem could be easily solved in futur studies by reducing and standardizing the quantity of start…
	Nb. of failed samples (<1000 reads, including from humans) because of PCR inhibitors	0	11	11	0	1	12
