# Supplementary material for: Spider Webs, Soil or Leaf Swabs to Detect Environmental DNA From Terrestrial Vertebrates: What Is the Best Substrate?
Source: Mol Ecol Resour. 2025 Sep 4;25(8):e70037. doi: 10.1111/1755-0998.70037 (PMC12550491; doi:10.1111/1755-0998.70037)
Supplement: Supplementary file 7 — Table S4: PCR replicate outcomes per sample and taxon Number of positive replicates per sample and per taxon after marker integration. For each taxon, the number of positive replicates is provided separately for each marker. Since some taxa were detected by a single marker, the variable nb_considered_replicates indicates the total number of replicates considered. [file MEN-25-e70037-s006.xlsx]

## Sheet: supplementary_table_replicates
sample	final_affiliation	sum_positive_replicate	sum_positive_replicate_12s	sum_positive_replicate_16s	nb_considered_replicates	pooled_percent_positive
LEAF013	Bubulcus_ibis	1	0	1	3	0.333333
LEAF016	Erinaceus_europaeus	1	0	1	3	0.333333
LEAF020	Erinaceus_europaeus	1	0	1	3	0.333333
SOIL020	Talpa	1	0	1	3	0.333333
SOIL026	Talpa	1	0	1	3	0.333333
SOIL040	Talpa	1	0	1	3	0.333333
WEB002	Cyanistes_caeruleus	1	0	1	3	0.333333
WEB005	Bubulcus_ibis	1	0	1	3	0.333333
WEB026	Cyanistes_caeruleus	1	0	1	3	0.333333
WEB029	Columba	1	0	1	3	0.333333
WEB035	Cyanistes_caeruleus	1	0	1	3	0.333333
WEB038	Columba	1	0	1	3	0.333333
LEAF001	Garrulus_glandarius	1	0	1	6	0.166667
LEAF002	Vulpes_vulpes	1	0	1	6	0.166667
LEAF009	Arvicola_amphibius	1	0	1	6	0.166667
LEAF009	Sturnus_vulgaris	1	0	1	6	0.166667
LEAF011	Turdus	1	0	1	6	0.166667
LEAF018	Phasianus_colchicus	1	0	1	6	0.166667
LEAF019	Apodemus_sylvaticus	1	0	1	6	0.166667
LEAF021	Garrulus_glandarius	1	0	1	6	0.166667
LEAF031	Cervus_elaphus	1	0	1	6	0.166667
LEAF031	Garrulus_glandarius	1	0	1	6	0.166667
LEAF034	Sciurus_vulgaris	1	0	1	6	0.166667
LEAF035	Turdus	1	0	1	6	0.166667
SOIL026	Turdus	1	0	1	6	0.166667
WEB002	Crocidura_russula	1	0	1	6	0.166667
WEB002	Myocastor_coypus	1	0	1	6	0.166667
WEB007	Numida_meleagris	1	0	1	6	0.166667
WEB015	Meles_meles	1	0	1	6	0.166667
WEB015	Phylloscopus_collybita	1	0	1	6	0.166667
WEB017	Cervus_elaphus	1	0	1	6	0.166667
WEB033	Numida_meleagris	1	0	1	6	0.166667
WEB033	Turdus	1	0	1	6	0.166667
WEB036	Crocidura_russula	1	0	1	6	0.166667
WEB037	Erithacus_rubecula	1	0	1	6	0.166667
WEB038	Garrulus_glandarius	1	0	1	6	0.166667
LEAF006	Pipistrellus_pipistrellus	2	0	2	3	0.666667
WEB007	Columba	2	0	2	3	0.666667
WEB026	Columba	2	0	2	3	0.666667
WEB033	Columba	2	0	2	3	0.666667
LEAF007	Milvus_migrans	1	1	0	3	0.333333
LEAF007	Prunella_modularis	1	1	0	3	0.333333
LEAF011	Ardea_cinerea	1	1	0	3	0.333333
LEAF011	Dendrocopos_major	1	1	0	3	0.333333
LEAF012	Alectoris_rufa	1	1	0	3	0.333333
LEAF012	Picus_viridis	1	1	0	3	0.333333
LEAF015	Capreolus_capreolus	1	1	0	3	0.333333
LEAF036	Alectoris_rufa	1	1	0	3	0.333333
LEAF038	Prunella_modularis	1	1	0	3	0.333333
WEB001	Coturnix	1	1	0	3	0.333333
WEB001	Prunella_modularis	1	1	0	3	0.333333
WEB002	Gallinula_chloropus	1	1	0	3	0.333333
WEB002	Prunella_modularis	1	1	0	3	0.333333
WEB002	Regulus	1	1	0	3	0.333333
WEB007	Alectoris_rufa	1	1	0	3	0.333333
WEB007	Capreolus_capreolus	1	1	0	3	0.333333
WEB010	Ardea_cinerea	1	1	0	3	0.333333
WEB011	Ardea_cinerea	1	1	0	3	0.333333
WEB013	Podarcis_muralis	1	1	0	3	0.333333
WEB014	Coturnix	1	1	0	3	0.333333
WEB023	Milvus_migrans	1	1	0	3	0.333333
WEB026	Certhia_brachydactyla	1	1	0	3	0.333333
WEB026	Coturnix	1	1	0	3	0.333333
WEB030	Certhia_brachydactyla	1	1	0	3	0.333333
WEB034	Ardea_cinerea	1	1	0	3	0.333333
WEB038	Certhia_brachydactyla	1	1	0	3	0.333333
WEB038	Milvus_migrans	1	1	0	3	0.333333
WEB039	Coturnix	1	1	0	3	0.333333
LEAF010	Erithacus_rubecula	1	1	0	6	0.166667
LEAF011	Phasianus_colchicus	1	1	0	6	0.166667
LEAF012	Phasianus_colchicus	1	1	0	6	0.166667
LEAF017	Accipiter_nisus	1	1	0	6	0.166667
LEAF024	Parus_major	1	1	0	6	0.166667
LEAF026	Erithacus_rubecula	1	1	0	6	0.166667
LEAF026	Numida_meleagris	1	1	0	6	0.166667
LEAF026	Sciurus_vulgaris	1	1	0	6	0.166667
LEAF026	Sturnus_vulgaris	1	1	0	6	0.166667
LEAF031	Erithacus_rubecula	1	1	0	6	0.166667
LEAF031	Parus_major	1	1	0	6	0.166667
LEAF033	Buteo_buteo	1	1	0	6	0.166667
LEAF035	Erithacus_rubecula	1	1	0	6	0.166667
LEAF035	Phylloscopus_collybita	1	1	0	6	0.166667
SOIL003	Myodes_glareolus	1	1	0	6	0.166667
SOIL019	Crocidura_russula	1	1	0	6	0.166667
SOIL029	Garrulus_glandarius	1	1	0	6	0.166667
SOIL033	Apodemus_sylvaticus	1	1	0	6	0.166667
SOIL033	Meles_meles	1	1	0	6	0.166667
SOIL034	Sylvia_atricapilla	1	1	0	6	0.166667
SOIL035	Apodemus_sylvaticus	1	1	0	6	0.166667
WEB001	Apodemus_sylvaticus	1	1	0	6	0.166667
WEB002	Accipiter_nisus	1	1	0	6	0.166667
WEB002	Felis	1	1	0	6	0.166667
WEB002	Phasianus_colchicus	1	1	0	6	0.166667
WEB002	Sylvia_atricapilla	1	1	0	6	0.166667
WEB002	Turdus	1	1	0	6	0.166667
WEB009	Parus_major	1	1	0	6	0.166667
WEB009	Turdus	1	1	0	6	0.166667
WEB010	Buteo_buteo	1	1	0	6	0.166667
WEB010	Phasianus_colchicus	1	1	0	6	0.166667
WEB014	Crocidura_russula	1	1	0	6	0.166667
WEB015	Troglodytes_troglodytes	1	1	0	6	0.166667
WEB023	Apodemus_sylvaticus	1	1	0	6	0.166667
WEB026	Parus_major	1	1	0	6	0.166667
WEB026	Sciurus_vulgaris	1	1	0	6	0.166667
WEB027	Erithacus_rubecula	1	1	0	6	0.166667
WEB027	Sturnus_vulgaris	1	1	0	6	0.166667
WEB030	Phylloscopus_collybita	1	1	0	6	0.166667
WEB033	Accipiter_nisus	1	1	0	6	0.166667
WEB033	Phylloscopus_collybita	1	1	0	6	0.166667
WEB038	Accipiter_nisus	1	1	0	6	0.166667
WEB038	Buteo_buteo	1	1	0	6	0.166667
WEB039	Phylloscopus_collybita	1	1	0	6	0.166667
WEB039	Sylvia_atricapilla	1	1	0	6	0.166667
LEAF026	Vulpes_vulpes	2	1	1	6	0.333333
LEAF036	Microtus_arvalis	2	1	1	6	0.333333
LEAF039	Aegithalos_caudatus	2	1	1	6	0.333333
WEB010	Vulpes_vulpes	2	1	1	6	0.333333
WEB026	Turdus	2	1	1	6	0.333333
WEB029	Apodemus_sylvaticus	2	1	1	6	0.333333
WEB033	Erithacus_rubecula	2	1	1	6	0.333333
WEB033	Microtus_arvalis	2	1	1	6	0.333333
LEAF031	Sturnus_vulgaris	3	1	2	6	0.5
SOIL040	Vulpes_vulpes	3	1	2	6	0.5
WEB026	Buteo_buteo	3	1	2	6	0.5
WEB040	Phasianus_colchicus	3	1	2	6	0.5
LEAF002	Capreolus_capreolus	2	2	0	3	0.666667
LEAF010	Certhia_brachydactyla	2	2	0	3	0.666667
WEB003	Capreolus_capreolus	2	2	0	3	0.666667
WEB010	Cuculus_canorus	2	2	0	3	0.666667
WEB014	Capreolus_capreolus	2	2	0	3	0.666667
WEB014	Dendrocopos_major	2	2	0	3	0.666667
WEB014	Muscicapa_striata	2	2	0	3	0.666667
WEB014	Regulus	2	2	0	3	0.666667
WEB029	Capreolus_capreolus	2	2	0	3	0.666667
WEB029	Lacerta_bilineata	2	2	0	3	0.666667
WEB033	Rana_dalmatina	2	2	0	3	0.666667
WEB039	Gallinula_chloropus	2	2	0	3	0.666667
LEAF026	Parus_major	2	2	0	6	0.333333
LEAF026	Phylloscopus_collybita	2	2	0	6	0.333333
WEB002	Phylloscopus_collybita	2	2	0	6	0.333333
WEB002	Sturnus_vulgaris	2	2	0	6	0.333333
WEB007	Phasianus_colchicus	2	2	0	6	0.333333
WEB010	Accipiter_nisus	2	2	0	6	0.333333
WEB014	Phylloscopus_collybita	2	2	0	6	0.333333
WEB026	Accipiter_nisus	2	2	0	6	0.333333
WEB027	Phylloscopus_collybita	2	2	0	6	0.333333
WEB029	Troglodytes_troglodytes	2	2	0	6	0.333333
WEB034	Phylloscopus_collybita	2	2	0	6	0.333333
WEB035	Parus_major	2	2	0	6	0.333333
WEB002	Garrulus_glandarius	3	2	1	6	0.5
WEB009	Bufo	3	2	1	6	0.5
WEB010	Aegithalos_caudatus	3	2	1	6	0.5
WEB026	Crocidura_russula	3	2	1	6	0.5
WEB030	Crocidura_russula	3	2	1	6	0.5
WEB035	Turdus	3	2	1	6	0.5
WEB007	Bufo	4	2	2	6	0.666667
WEB010	Felis	4	2	2	6	0.666667
WEB026	Myodes_glareolus	4	2	2	6	0.666667
LEAF026	Sylvia_atricapilla	5	2	3	6	0.833333
WEB029	Cervus_elaphus	5	2	3	6	0.833333
LEAF036	Gallinula_chloropus	3	3	0	3	1
WEB002	Certhia_brachydactyla	3	3	0	3	1
WEB002	Dendrocopos_major	3	3	0	3	1
WEB002	Picus_viridis	3	3	0	3	1
WEB008	Capreolus_capreolus	3	3	0	3	1
WEB010	Certhia_brachydactyla	3	3	0	3	1
WEB010	Picus_viridis	3	3	0	3	1
WEB015	Podarcis_muralis	3	3	0	3	1
WEB017	Capreolus_capreolus	3	3	0	3	1
LEAF011	Phylloscopus_collybita	3	3	0	6	0.5
WEB002	Erithacus_rubecula	3	3	0	6	0.5
WEB002	Numida_meleagris	3	3	0	6	0.5
WEB002	Parus_major	3	3	0	6	0.5
WEB010	Parus_major	3	3	0	6	0.5
WEB010	Phylloscopus_collybita	3	3	0	6	0.5
WEB010	Turdus	3	3	0	6	0.5
WEB032	Phylloscopus_collybita	3	3	0	6	0.5
LEAF015	Vulpes_vulpes	4	3	1	6	0.666667
LEAF026	Turdus	4	3	1	6	0.666667
WEB010	Sylvia_atricapilla	4	3	1	6	0.666667
WEB002	Martes_martes	5	3	2	6	0.833333
WEB003	Meles_meles	5	3	2	6	0.833333
WEB005	Parus_major	5	3	2	6	0.833333
WEB010	Erithacus_rubecula	5	3	2	6	0.833333
WEB025	Vulpes_vulpes	5	3	2	6	0.833333
WEB026	Erithacus_rubecula	5	3	2	6	0.833333
LEAF011	Myocastor_coypus	6	3	3	6	1
LEAF017	Sciurus_vulgaris	6	3	3	6	1
LEAF026	Troglodytes_troglodytes	6	3	3	6	1
LEAF031	Accipiter_nisus	6	3	3	6	1
SOIL008	Lissotriton_helveticus	6	3	3	6	1
WEB001	Crocidura_russula	6	3	3	6	1
WEB002	Vulpes_vulpes	6	3	3	6	1
WEB005	Arvicola_amphibius	6	3	3	6	1
WEB005	Garrulus_glandarius	6	3	3	6	1
WEB007	Sciurus_vulgaris	6	3	3	6	1
WEB009	Buteo_buteo	6	3	3	6	1
WEB010	Garrulus_glandarius	6	3	3	6	1
WEB010	Sciurus_vulgaris	6	3	3	6	1
WEB019	Apodemus_sylvaticus	6	3	3	6	1
WEB023	Buteo_buteo	6	3	3	6	1
WEB025	Phylloscopus_collybita	6	3	3	6	1
WEB026	Troglodytes_troglodytes	6	3	3	6	1
WEB028	Apodemus_sylvaticus	6	3	3	6	1
WEB030	Apodemus_sylvaticus	6	3	3	6	1
WEB032	Crocidura_russula	6	3	3	6	1
WEB037	Garrulus_glandarius	6	3	3	6	1
WEB037	Parus_major	6	3	3	6	1
WEB039	Crocidura_russula	6	3	3	6	1
